# Supplementary material for: Retrospective Evaluation of Clinical and Clinicopathologic Findings, Case Management, and Outcome for Dogs and Cats Exposed to Micrurus fulvius (Eastern Coral Snake): 92 Cases (2021–2022)
Source: Toxins (Basel). 2024 May 27;16(6):246. doi: 10.3390/toxins16060246 (PMC11209501; doi:10.3390/toxins16060246)
Supplement: Supplementary file 1 [file toxins-16-00246-s001.zip]

Archive with 1 entries (1 files):
- toxins-2981174-supplementary.pdf
